# Supplementary material for: The Influence of Short-Term Weather Parameters and Air Pollution on Adolescent Airway Inflammation
Source: Int J Environ Res Public Health. 2023 Sep 25;20(19):6827. doi: 10.3390/ijerph20196827 (PMC10572171; doi:10.3390/ijerph20196827)
Supplement: Supplementary file 1 [file ijerph-20-06827-s001.zip]

Archive with 1 entries (1 files):
- ijerph-2527150-supplementary.docx
